# Supplementary material for: Impaired LPS Signaling in Macrophages Overexpressing the P2X7 C-Terminal Domain or Anti-P2X7 C-Terminal Domain Intrabody
Source: Int J Mol Sci. 2025 Jan 29;26(3):1178. doi: 10.3390/ijms26031178 (PMC11818346; doi:10.3390/ijms26031178)
Supplement: Supplementary file 1 [file ijms-26-01178-s001.zip]

Archive with 1 entries (1 files):
- ijms-3404280-supplementary.pdf
